# Supplementary material for: Is disrupted sleep a risk factor for Alzheimer’s disease? Evidence from a two-sample Mendelian randomization analysis
Source: Int J Epidemiol. 2020 May 11;50(3):817–28. doi: 10.1093/ije/dyaa183 (PMC8271193; doi:10.1093/ije/dyaa183)
Supplement: dyaa183_Supplementary_Data [file dyaa183_supplementary_data.zip]

Archive with 3 entries (3 files):
- ije-2019-11-1558-File006.docx
- ije-2019-11-1558-File007.xlsx
- ije-2019-11-1558-File008.pdf
