# Supplementary material for: Is disrupted sleep a risk factor for Alzheimer’s disease? Evidence from a two-sample Mendelian randomization analysis
Source: Int J Epidemiol. 2020 May 11;50(3):817–28. doi: 10.1093/ije/dyaa183 (PMC8271193; doi:10.1093/ije/dyaa183)
Supplement: dyaa183_Supplementary_Data [file dyaa183_supplementary_data.zip › ije-2019-11-1558-File007.xlsx]

## Sheet: Sheet1
		Trait definition (units)			Method of assessment	Cohort(s) used	N Participants		N loci identified in GWAS	Ancestral groups	Inclusion/exclusion criteria	Covariates adjusted for	Measurement quality and selection of genetic variants
							(cases/controls
							for binary traits)
Self-reported measures
Chronotype[20]		Whether a person identifies as being a ‘morning person’ or an ‘evening person’ (ordered categorical variable of definitely a morning person, more a morning than an evening person, do not know, more an evening than morning person and definitely an evening person)*			Questionnaire: "Do you consider youself to be - definitely a morning person, more a morning than an evening person, do not know, more an evening than morning person and definitely an evening person?"	UK Biobank and 23andMe	449734		351	European	Individuals of non-european ancestry. Individuals with discordant or neutral responses to both questions asked about chronotype in the 23andMe cohort were excluded.	Age, sex, 10 principle components, genotyping array and and genetic relatedness matrix	"The 23andMe cohort was genotyped on one of four custom arrays: the first two were variants of the Illumina HumanHap550 + BeadChip (4966 cases and 5564 controls), the third a variant of the Illumina OmniExpress + BeadChip (53,747 cases and 61,637 controls) and the fourth a fully custom array (61,765 cases and 60,421 controls). Successive arrays contained substantial overlap with previous chips. T…
Sleep duration[21]		Average number of hours slept in 24 hours, including naps (continuous variable, hours)			Questionnaire: "About how many hours sleep do you get in every 24 hours? (please include naps)"	UK Biobank	446118		78		Non-white individuals were excluded. Extreme responses of less than 3 h or more than 18 h were excluded and 'Do not know' or 'Prefer not to answer' responses were set to missing. Participants who self-reported any sleep medication were excluded.	Age, sex, 10 principle components, genotyping array and and genetic relatedness matrix	"Participant DNA was genotyped on two arrays, UK BiLEVE and UK Biobank Axiom with >95% common content and genotypes for ~800,000 autosomal SNPs were imputed to two reference panels. Genotypes were called using Affymetrix Power Tools software. Sample and SNPs for quality control were selected from a set of 489,212 samples across 812,428 unique markers. Sample quality control (QC) was conducted usi…
Short sleep duration[21]		Person has an average of 6 hours or less (i.e. short duration) per night vs 7-8 hours (i.e. normal duration) per 24 hours (binary variable of yes/no)			Derived variable from 'Sleep Duration'	UK Biobank	411, 934 (106,192/305,742)		27		Non-white individuals were excluded. Extreme responses of less than 3 h or more than 18 h were excluded and 'Do not know' or 'Prefer not to answer' responses were set to missing. Participants who self-reported any sleep medication were excluded.
Long sleep duration[21]		Person has an average of 9 hours or more (i.e. long duration) per night vs 7-8 hours (i.e. normal duration) per 24 hours (binary variable of yes/no)			Derived variable from 'Sleep Duration'	UK Biobank	339, 926 (34,184/305,742)		8		Non-white individuals were excluded. Extreme responses of less than 3 h or more than 18 h were excluded and 'Do not know' or 'Prefer not to answer' responses were set to missing. Participants who self-reported any sleep medication were excluded.
Frequent insomnia[22]		Person has trouble falling asleep at night or wakes up in the middle of the night (binary variable of usually vs never/rarely)			Questionniare: "Do you have trouble falling asleep at night or do you wake up in the middle of the night - usually, rarely or never?"	UK Biobank	453,379 (131,480/321,899)		48		Non-white individuals were excluded.	Age, sex, 10 principle components, genotyping array and and genetic relatedness matrix	"Participant DNA was genotyped on two arrays, UK BiLEVE and UKB Axiom, with >95% common content, and genotypes for ~800,000 autosomal SNPs were imputed to two reference panels. Genotypes were called with Affymetrix Power Tools software. Samples and SNPs for QC were selected from a set of 489,212 samples across 812,428 unique markerL13:N13s. Sample QC was conducted with 605,876 high-quality autoso…
Excessive daytime sleepiness[23]		Person dozes off or falls asleep during the day without meaning to (ordered categorical variable of never or rarely, sometimes, often and all the time)			Questionnire: "How likely are you to doze off or fall asleep during the daytime when you don't mean to? (e.g. when working, reading or driving) - never, rarely, sometimes, often or all the time?"	UK Biobank	452071		37		Non-white individuals were excluded.	Age, sex, 10 principle components, genotyping array and and genetic relatedness matrix	"DNA samples of 502,631 participants in the UK Biobank were genotyped on two arrays: UK BiLEVE (807,411 markers) and UKB Axiom (825,927 markers). In all, 488,377 samples and 805,426 genotyped markers passed standard QC64 and were available in the full data release. SNPs were imputed to a Haplotype Reference Consortium (HRC) panel (~96 million SNPs). The detailed description of genotyping, QC, and…
Daytime napping		Person naps during the day (ordered categorical variable of never, sometimes, and usually)			Questionnaire: "Do you have a nap during the day - never, sometimes or usually?"	UK Biobank	452, 633		123		Non-white individuals were excluded.	Age, sex, genotyping array, ten principal components of ancestry and genetic relatedness matrix	"Participant DNA was genotyped on two arrays, UK BiLEVE and UKB Axiom, with >95% common content, and genotypes for ~800,000 autosomal SNPs were imputed to two reference panels. Genotypes were called with Affymetrix Power Tools software. Samples and SNPs for QC were selected from a set of 489,212 samples across 812,428 unique markerL13:N13s. Sample QC was conducted with 605,876 high-quality autoso…
Accelerometer measures
L5 timing[24]		Timing of the least active 5 hours of the day (continuous variable of hours elapsed since previous midnight; provides indication of phase of most restful hours with later times indexing greater tendency towards ‘eveningness’)			Accelerometer	UK Biobank	85205		6	European	We excluded 11,067 individuals based on activity-monitor data quality. This included individuals flagged by UK Biobank as having data problems (field 90002), poor wear time (field 90015), poor calibration (field 90016), or unable to calibrate activity data on the device worn itself requiring the use of other data (field 90017). Individuals were also excluded if number of data recording errors (fi…	Age at accelerometry (estimated using month of birth and date of first recording day), sex, study centre (categorical), season when activity-monitor worn (categorical) and genotyping array (categorical; UK Bileve array, UKB Axiom array interim release and UKB Axiom array full release). All phenotypes except sleep duration variation were also adjusted for the number of measurements used to calcula…	"Imputed genetic data was downloaded from the UK Biobank. We limited our analysis to 11,977,111 genetic variants imputed using the Haplotype Reference Consortium imputation reference panel with a minimum minor allele frequency (MAF) > 0.1% and imputation quality score (INFO) > 0.3. We estimated the heritability of the eight derived accelerometer traits using BOLT-REML (version 2.3.1)67. We used 5…
Sleep duration[24]		Average number of hours of nocturnal sleep per night (continuous variable, hours)			Accelerometer	UK Biobank	84810		11
Sleep fragmentation[24]		The average number of nocturnal sleep episodes separated by at least 5 minutes of wakefulness per night (continuous variable, number of episodes)			Accelerometer	UK Biobank	84810		21
Outcome
Alzheimer's disease (Lambert et al. 2013) [28]		Late onset Alzheimer's disease diagnosis			Variable as meta-analysis of multiple cohorts. Includes but is not limited to MRI, autopsy, Clinical Dementia Rating, NINCDS-ADRDA criteria and DSM-III-R,	Data from four consortia: the Alzheimer’s Disease Genetic Consortium (ADGC), the Cohorts for Heart and Aging Research in Genomic Epidemiology (CHARGE) Consortium, the European Alzheimer’s Disease Initiative (EADI) and the Genetic and Environmental Risk in Alzheimer’s Disease (GERAD) Consortium.	17,008 cases and 37,154 controls		21	European	We excluded individuals who had more than 3% missing genotypes, showed a discrepancy between reported sex and sex estimated on the basis of genetic data (genetic sex) or showed evidence of non-European ancestry. uals who had more than 3% missing genotypes, showed a discrepancy between reported sex and sex estimated on the basis of genetic data (genetic sex) or showed evidence of non-European ance…	Age, sex and principal components	"After quality control criteria were finalized for each individual and each sample collection (SNPs with call rates of <95% were excluded), IMPUTE2 or MaCH/Minimac43 software was used to impute the genotypes of all participants with haplotypes derived from samples of European ancestry in the 1000 Genome Project (2010 interim release based on the sequence data freeze from 4 August 2010 and phased …
Alzheimer's disease (Jansen et al. 2019) [28]		Late onset Alzheimer's disease diagnosis			Variable as meta-analysis of multiple cohorts. Includes but is not limited to MRI, autopsy, Clinical Dementia Rating, NINCDS-ADRDA criteria and DSM-III-R,	PHASE 1 meta-analysis used which contains IGAP, the AD working group of the Psychiatric Genomics Consortium and the AD Sequencing Project	24,087 cases and 55,058 controls		29	European	Individuals of non-european ancestry. Control subjects of the TOP Research Study were of Caucasian origin without history of moderate/severe head injury, neurological disorder, mental retardation and were excluded if they or any of their close relatives had a lifetime history of a severe psychiatric disorder, a history of medical problems thought to interfere with brain function or significant il…	Gender, batch (if applicable), and the first 4 ancestry principal components. Twenty principal components were calculated, and depending on the dataset being tested, additional principal components (on top of the standard of 4) were added if significantly associated to the phenotype. Furthermore, for the PGC-ALZ cohorts age was included as a covariate.	"Prior to individual quality control steps, all datasets were filtered on a max missingness of 5%. Individuals were excluded when identified as a low-quality sample (individual call rate < 0.98), heterozygosity outlier (F +/-.20), gender mismatch (females: F >0.2, males: F < 0.2) when comparing phenotypic and genotypic data, population outlier (defined by principal component boundaries of 1000 Ge…
